# Supplementary material for: Biophysical Characterization of Shrimp Hemocyanins: Stability and Emerging Biotechnological Applications
Source: Biomolecules. 2025 May 6;15(5):675. doi: 10.3390/biom15050675 (PMC12108899; doi:10.3390/biom15050675)
Supplement: Supplementary file 1 [file biomolecules-15-00675-s001.zip]

Archive with 1 entries (1 files):
- biomolecules-3509801-supplementary.pdf
